# Supplementary material for: Inequity Aversion Negatively Affects Tolerance and Contact-Seeking Behaviours towards Partner and Experimenter
Source: PLoS One. 2016 Apr 15;11(4):e0153799. doi: 10.1371/journal.pone.0153799 (PMC4833338; doi:10.1371/journal.pone.0153799)
Supplement: S1 File — (XLSX) [file pone.0153799.s001.xlsx]

## Sheet: data
ID	name	cond	start_ind	session	trials	av_promts	av_stress	av_gaze	co-feeding	feed.alone	mean_HR
1	Ziva	QI	sub	1	30	1	0.266667	0.3	0	16.8	113.88
1	Ziva	FC	sub	1	23	1.3913	0.434783	0.486957	0	16.2	106.63
1	Ziva	RI	sub	2	12	1.16667	0.666667	2.85	0	13.4	106.14
1	Ziva	ET	sub	2	17	2.23529	0.235294	3.48235	0	18.4	94.67
1	Ziva	AC	sub	3	30	1.06667	0	0.293333	NA	NA	100.61
1	Ziva	NR	sub	3	17	1.76471	0.0588235	1.52941	NA	NA	98.25
1	Ziva	QI-P	sub	4	30	1.03333	0.133333	0.46	0	21.4	103.41
1	Ziva	RI-P	sub	4	25	1.04	0.2	0.224	0	30	88.97
2	Emily	QI-P	part	1	30	1.03333	0.0333333	0.273333	0	0	108.04
2	Emily	FC	part	1	23	1	0.0434783	0.0956522	0	0	94.57
2	Emily	RI-P	part	2	13	1	0.307692	0.338462	0		95.25
2	Emily	ET	part	2	18	1.05556	0.0555556	0.177778	0		96.23
2	Emily	AC	part	3	30	1	0	0.08	NA	NA	92.46
2	Emily	NR	part	3	30	1.4	0.133333	0.533333	NA	NA	89.62
2	Emily	QI	part	4	30	1.03333	0.0333333	0.193333	0	0	110.22
2	Emily	RI	part	4	24	2.70833	0.25	0.191667	0	0	105.64
3	Aiko	ET	part	1	30	1.03333	0.533333	0.706667	4.2	0.6	115.44
3	Aiko	QI-P	part	1	30	1.03333	0.633333	0.246667	3.8	0	NA
3	Aiko	AC	part	2	30	1	0.266667	0.326667	NA	NA	125.67
3	Aiko	NR	part	2	17	1.11765	0.176471	0.858824	NA	NA	112.54
3	Aiko	RI-P	part	3	10	1	0.3	0.76	3.4	0	96.78
3	Aiko	FC	part	3	30	1	0.1	0.92	4.2	1.4	107.75
3	Aiko	QI	part	4	30	1	0.166667	1.4	3	1.8	102
3	Aiko	RI	part	4	12	1.83333	0.166667	3.96667	3.4	2.6	108.93
4	Emely	ET	sub	1	30	1.03333	0.0333333	0.273333	4.2	0	115.41
4	Emely	QI	sub	1	30	1	0.0333333	0.26	3.8	0	NA
4	Emely	AC	sub	2	29	1.03448	0.0689655	0.131034	NA	NA	132.93
4	Emely	NR	sub	2	14	1.21429	0.214286	0.471429	NA	NA	122.05
4	Emely	RI	sub	3	9	1.88889	0.333333	3.46667	3.4	0	127.88
4	Emely	FC	sub	3	30	1	0.0333333	0.626667	4.2	0	113.52
4	Emely	QI-P	sub	4	30	1	0	0.353333	3	0	114.03
4	Emely	RI-P	sub	4	13	1	0.0769231	0.553846	3.4	0	107.54
5	Bessy	FC	sub	1	7	1	1	1.25714	0	0	133.47
5	Bessy	RI	sub	1	16	1	0.375	2.075	5.4	12.4	NA
5	Bessy	AC	sub	2	30	1	0.4	0.353333	NA	NA	120.37
5	Bessy	NR	sub	2	30	1.33333	0.333333	0.406667	NA	NA	111.8
5	Bessy	QI	sub	3	30	1	0.7	0.313333	0	19.4	128.39
5	Bessy	ET	sub	3	24	1	0.625	0.766667	3.8	6.6	136.94
5	Bessy	RI-P	sub	4	30	1	0.433333	0.173333	0.4	16.8	128.15
5	Bessy	QI-P	sub	4	30	1	0.466667	0.64	0	19.8	127.37
6	Eve	FC	part	1	8	1	0	0.275	0	12.2	116.01
6	Eve	RI-P	part	1	17	1	0.352941	0.0823529	5.4	0	NA
6	Eve	AC	part	2	30	1	0.333333	0.34	NA	NA	127.97
6	Eve	NR	part	2	30	1.03333	0.133333	0.126667	NA	NA	120.68
6	Eve	QI-P	part	3	30	1	0.833333	0.18	0.4	0	116.06
6	Eve	ET	part	3	25	1	0.96	0.184	3.6	0	128.79
6	Eve	RI	part	4	30	1	0.366667	0.166667	0.4	0	139.53
6	Eve	QI	part	4	30	1	0.5	0.106667	0	0	126.87
7	Sokrates	QI	sub	1	30	1.06667	0.366667	0.286667	5.6	1	74.83
7	Sokrates	ET	sub	1	7	1.42857	0.428571	0.571429	7.2	0	76.27
7	Sokrates	FC	sub	2	30	1	0.0666667	0.34	3.8	0	72.77
7	Sokrates	RI	sub	2	13	2.46154	0	0.538462	5.8	0	70.8
7	Sokrates	AC	sub	3	30	1	0.0666667	0.473333	NA	NA	89.42
7	Sokrates	NR	sub	3	11	1.18182	0.181818	0.472727	NA	NA	96.46
7	Sokrates	RI-P	sub	4	8	1	0.125	0.45	5.4	0	58.38
7	Sokrates	QI-P	sub	4	7	1	0	0.314286	6.6	0	88.92
8	Ultimo	QI-P	part	1	30	1.03333	0.0333333	0.806667	5.6	0	93.11
8	Ultimo	ET	part	1	8	1	0.625	1.3	7.2	2.8	91.41
8	Ultimo	FC	part	2	30	1.13333	0.0666667	1.2	3.6	3.2	88.91
8	Ultimo	RI-P	part	2	14	1	0.142857	0.428571	5.8	2.6	85.93
8	Ultimo	AC	part	3	30	1.03333	0.1	0.446667	NA	NA	95.59
8	Ultimo	NR	part	3	22	1	0.363636	0.581818	NA	NA	95.31
8	Ultimo	RI	part	4	7	4.57143	0.142857	1.08571	5.4	4.6	95.68
8	Ultimo	QI	part	4	6	6.16667	0	1.33333	6.4	0.2	94.06
9	Mago	AC	part	1	30	1.06667	0	0.266667	NA	NA	99.32
9	Mago	NR	part	1	30	1.5	0.233333	0.4	NA	NA	97.39
9	Mago	RI-P	part	2	15	1	0.0666667	0.32	0.8	7.8	118.88
9	Mago	QI-P	part	2	30	1	0	0.32	1	8.4	116.53
9	Mago	ET	part	3	18	1.66667	0.0555556	0.733333	2.4	9	150.72
9	Mago	FC	part	3	18	1.22222	0	0.555556	0.4	10.2	150.94
9	Mago	RI	part	4	5	6.8	0.2	3.76	1.2	17.6	125.14
9	Mago	QI	part	4	12	1.33333	0.0833333	0.383333	1.4	6.2	124.54
10	Tika	AC	sub	1	30	1	0.0666667	0.226667	NA	NA	136.4
10	Tika	NR	sub	1	30	1.1	0.233333	0.346667	NA	NA	127.73
10	Tika	RI	sub	2	14	1.5	0.857143	2.08571	0.8	2.8	122.35
10	Tika	QI	sub	2	30	1	0.0666667	0.46	1.2	0	113.63
10	Tika	ET	sub	3	17	1	0.470588	1	2.2	0.4	146.89
10	Tika	FC	sub	3	22	1.13636	0.727273	2.57273	0.6	0.8	149.98
10	Tika	RI-P	sub	4	6	1	0	0.266667	0.8	0	110.9
10	Tika	QI-P	sub	4	13	1	0.153846	0.753846	1.4	0.4	109.08
11	Luke	FC	part	1	30	1	0.5	0.473333	1	16.4	NA
11	Luke	QI-P	part	1	29	1	0.0344828	0.2	0.2	19.8	NA
11	Luke	ET	part	2	30	1	0.333333	0.5	3.4	17.8	106.45
11	Luke	RI-P	part	2	13	1	0.0769231	0.0307692	1.8	14.8	105.82
11	Luke	AC	part	3	30	1.1	0.166667	0.333333	NA	NA	116.69
11	Luke	NR	part	3	22	1.59091	0.636364	0.109091	NA	NA	116.41
11	Luke	QI	part	4	30	1.2	0.3	0.473333	NA	NA	115.46
11	Luke	RI	part	4	18	1.83333	0.555556	0.288889	NA	NA	116.84
12	Quismo	FC	sub	1	30	1	0.566667	0.74	1.2	0.8	NA
12	Quismo	QI	sub	1	29	1	0.310345	0.931034	0.2	0	NA
12	Quismo	ET	sub	2	30	1	0.233333	0.673333	3.4	0	117.41
12	Quismo	RI	sub	2	12	2	0.0833333	0.7	1.8	0	122.19
12	Quismo	AC	sub	3	23	1.26087	0.0869565	0.921739	NA	NA	115.74
12	Quismo	NR	sub	3	9	1.55556	0.111111	0.666667	NA	NA	121.47
12	Quismo	QI-P	sub	4	30	1	0	0.56	NA	NA	106.77
12	Quismo	RI-P	sub	4	19	1	0.105263	0.663158	NA	NA	97.7
13	Flappi	ET	part	1	30	1	0.233333	0.7	4.8	0	97.16
13	Flappi	RI-P	part	1	17	1	0.0588235	0.694118	6.2	0	114.04
13	Flappi	AC	part	2	30	1	0.333333	0.606667	NA	NA	95.48
13	Flappi	NR	part	2	30	1.13333	0.0333333	0.42	NA	NA	103.19
13	Flappi	FC	part	3	30	1	0.266667	1.02667	7	0	92.39
13	Flappi	QI-P	part	3	30	1	0	0.173333	5.2	0.8	93.65
13	Flappi	RI	part	4	30	1.2	NA	NA	NA	NA	NA
13	Flappi	QI	part	4	30	1	NA	NA	NA	NA	NA
14	Joey	ET	sub	1	30	1	0.1	0.406667	5.4	0	101.77
14	Joey	RI	sub	1	16	3.6875	0	0.7125	6.4	0.4	120.58
14	Joey	AC	sub	2	29	1.34483	0.137931	0.206897	NA	NA	108.32
14	Joey	NR	sub	2	26	2.34615	0.115385	0.4	NA	NA	91.47
14	Joey	FC	sub	3	30	1.36667	0.6	0.82	7	0	88.03
14	Joey	QI	sub	3	30	1.06667	0.1	1.66	5.6	0	104.49
14	Joey	RI-P	sub	4	30	1	NA	NA	NA	NA	NA
14	Joey	QI-P	sub	4	30	1	NA	NA	NA	NA	NA
15	Geischa	AC	part	1	30	1	0.0333333	0.48	NA	NA	134.65
15	Geischa	NR	part	1	29	1	0.172414	0.365517	NA	NA	140.63
15	Geischa	RI-P	part	2	11	1	0	0.472727	0	0	128.65
15	Geischa	FC	part	2	14	1	0.285714	1.04286	6.2	0	124.73
15	Geischa	QI-P	part	3	30	1	0.0333333	0.493333	0	0	138.19
15	Geischa	ET	part	3	30	1	0.1	0.706667	2.4	0	131.95
15	Geischa	RI	part	4	30	1	0.366667	0.766667	0	0	162.95
15	Geischa	QI	part	4	30	1	0.266667	0.5	2	0	143.55
16	Yuuki	AC	sub	1	29	1.10345	0.551724	0.434483	NA	NA	136.6
16	Yuuki	NR	sub	1	15	1.2	1.2	0.586667	NA	NA	150.51
16	Yuuki	RI	sub	2	11	1.09091	2	1.27273	0	7.6	80.73
16	Yuuki	FC	sub	2	13	1.23077	2.07692	2.64615	6.2	0.4	89.71
16	Yuuki	QI	sub	3	30	1.03333	0.1	0.24	0	4.6	139.66
16	Yuuki	ET	sub	3	30	1	0.733333	0.193333	3.2	0.4	144.22
16	Yuuki	RI-P	sub	4	30	1	0.133333	0.186667	0	2.6	142.07
16	Yuuki	QI-P	sub	4	30	1	0.166667	0.12	0	3	133.34
17	Chasie	AC	part	1	30	1.03333	0.1	0.486667	NA	NA	76.22
17	Chasie	NR	part	1	30	1.43333	0.1	0.44	NA	NA	81.6
17	Chasie	QI-P	part	2	30	1.03333	0.4	0.2	0	0	87.78
17	Chasie	ET	part	2	30	1.06667	0.0666667	0.706667	1.2	0	84.75
17	Chasie	FC	part	3	30	1	0.266667	0.773333	0	0	128.67
17	Chasie	RI-P	part	3	24	1.04167	0	0.283333	0	0	113.02
17	Chasie	QI	part	4	30	1	0	0.213333	0	0	75.49
17	Chasie	RI	part	4	29	2.27586	0.206897	1.06897	0.8	0.6	80.5
18	Gatsby	AC	sub	1	30	1	0	0.4	NA	NA	140.33
18	Gatsby	NR	sub	1	9	1.88889	0.222222	0.222222	NA	NA	137.24
18	Gatsby	QI	sub	2	30	1	0.2	0.46	0	10.4	122.41
18	Gatsby	ET	sub	2	30	1	0.1	0.346667	1	8.6	112.56
18	Gatsby	FC	sub	3	30	1	0.2	0.84	0	10	78.17
18	Gatsby	RI	sub	3	23	1.26087	0.521739	1.41739	0	11.2	95.44
18	Gatsby	QI-P	sub	4	30	1	0.133333	0.52	0	15	115.95
18	Gatsby	RI-P	sub	4	29	1	0.0689655	0.648276	0.4	10	127
19	Baja	FC	sub	1	30	1	0.633333	0.273333	0	17.2	111.98
19	Baja	ET	sub	1	30	1.06667	0.3	0.493333	0	18.2	106.61
19	Baja	RI	sub	2	25	1.48	0.28	0.848	0	18.6	120.03
19	Baja	QI	sub	2	30	1.03333	0.0666667	0.18	0	11.2	106.1
19	Baja	AC	sub	3	30	1	0	0.446667	NA	NA	108.09
19	Baja	NR	sub	3	30	1.36667	0.1	0.233333	NA	NA	100.58
19	Baja	RI-P	sub	4	15	1	0.333333	0.12	0	16.2	86.7
19	Baja	QI-P	sub	4	30	1	0.0333333	0.213333	0	17.8	88.52
20	Daimony	FC	part	1	30	1	0.166667	0.786667	0	0	100.85
20	Daimony	ET	part	1	30	1.03333	0.0666667	0.88	0	0	98.49
20	Daimony	RI-P	part	2	26	1	0.153846	0.330769	0	0	101.02
20	Daimony	QI-P	part	2	30	1	0	0.253333	0	0	99.96
20	Daimony	AC	part	3	30	1.03333	NA	NA	NA	NA	NA
20	Daimony	NR	part	3	30	1.33333	NA	NA	NA	NA	NA
20	Daimony	RI	part	4	14	2.78571	0.142857	0.514286	0	0	119.75
20	Daimony	QI	part	4	30	1.03333	0	1	0	0	111.56
21	Bella	ET	sub	1	17	1	0.235294	0.776471	3.6	0	118.23
21	Bella	FC	sub	1	12	1.08333	0.25	0.45	3	0	110.53
21	Bella	AC	sub	2	30	1	0.0333333	0.413333	NA	NA	119.35
21	Bella	NR	sub	2	30	1.03333	0.133333	0.306667	NA	NA	111.45
21	Bella	QI	sub	3	2	1	2	0.6	3.8	0	119.4
21	Bella	RI	sub	3	7	1	1	1.2	0.8	1.6	114.18
21	Bella	RI-P	sub	4	6	1	0	0.1	3.4	0	124.49
21	Bella	QI-P	sub	4	16	1	0	0.625	3.8	0	138.73
22	Brandy	ET	part	1	18	1	0.555556	0.377778	4	0	149.87
22	Brandy	FC	part	1	13	1	0.230769	0.507692	3.6	0	136.21
22	Brandy	AC	part	2	30	1.03333	0	0.606667	NA	NA	129.32
22	Brandy	NR	part	2	9	1	0.666667	0.955556	NA	NA	142.69
22	Brandy	QI-P	part	3	2	1	1	0.7	4	0.6	122.22
22	Brandy	RI-P	part	3	6	1	0.666667	0.233333	1	0	136.72
22	Brandy	RI	part	4	5	1	1.2	1.36	3.6	0	115.61
22	Brandy	QI	part	4	15	1	0.2	0.56	3.4	0	121.08
23	Luna	AC	sub	1	29	1	0.413793	0.22069	NA	NA	109.6
23	Luna	NR	sub	1	30	1.06667	0.166667	0.76	NA	NA	104.3
23	Luna	ET	sub	2	30	1	0.166667	0.673333	1.6	0	155.57
23	Luna	QI	sub	2	30	1	0.0666667	0.766667	0.8	0	140.52
23	Luna	RI	sub	3	6	1	0.833333	1.53333	2.6	0.4	111.97
23	Luna	FC	sub	3	30	1	0.2	0.653333	3	0	83.87
23	Luna	QI-P	sub	4	30	1	0.133333	0.733333	0	0	81.12
23	Luna	RI-P	sub	4	11	1	0.0909091	0.709091	0	0	88.67
24	Talie	AC	part	1	30	1	0.333333	0.7	NA	NA	153.41
24	Talie	NR	part	1	16	1	0.25	0.7625	NA	NA	154.27
24	Talie	ET	part	2	30	1	0.133333	1.01333	2.2	6.2	102.48
24	Talie	QI-P	part	2	30	1	0.0333333	0.613333	0.6	3.2	94.99
24	Talie	RI-P	part	3	7	1	0.571429	0.485714	2.6	3.6	129.63
24	Talie	FC	part	3	30	1	0.0666667	1.18667	1.2	1.4	105.43
24	Talie	QI	part	4	30	1	0.266667	0.66	0	8.6	135.77
24	Talie	RI	part	4	10	1.8	0.3	2	0.6	2.4	89.03
25	Pippilotta	FC	sub	1	2	1	0	1.3	6.8	8.2	108.06
25	Pippilotta	RI	sub	1	6	1.5	0	0.966667	3.2	11.2	111.13
25	Pippilotta	ET	sub	2	30	1.03333	0.0333333	0.306667	9.2	10.2	106.21
25	Pippilotta	AC	sub	3	30	1.1	0.0333333	0.3	NA	NA	108.25
25	Pippilotta	NR	sub	3	10	1.2	0	0.42	NA	NA	120.32
25	Pippilotta	RI-P	sub	4	4	1	0	0.25	5	5.4	106.74
25	Pippilotta	QI-P	sub	4	24	1.04167	0	0.0833333	9.2	1.8	105.46
26	Poquita	FC	part	1	2	1	2	0.6	7.2	0	109.01
26	Poquita	RI-P	part	1	7	1	0.714286	1.08571	3.2	0	102.79
26	Poquita	ET	part	2	30	1.1	0.2	0.646667	9.2	0	93.38
26	Poquita	AC	part	3	30	1.06667	0.1	0.22	NA	NA	79.39
26	Poquita	NR	part	3	20	1.35	0.05	0.66	NA	NA	82.23
26	Poquita	RI	part	4	3	3.33333	1	8.26667	5	0	90.48
26	Poquita	QI	part	4	24	1.125	0.458333	1.23333	8.6	0	92.62
27	Cole	AC	sub	1	30	1	0	0.18	NA	NA	92.51
27	Cole	NR	sub	1	28	1.78571	0.428571	0.442857	NA	NA	104.94
27	Cole	QI	sub	2	30	1	0.0333333	0.246667	6	0	101.4
27	Cole	ET	sub	2	30	1	0.0666667	0.18	5	0	104.88
27	Cole	RI	sub	3	10	3	NA	NA	3.4	0	NA
27	Cole	FC	sub	3	16	1	0.125	0.725	5	0	NA
27	Cole	QI-P	sub	4	30	1	0.1	0.306667	5.4	0	93.6
27	Cole	RI-P	sub	4	18	1	0.111111	0.144444	2.6	0	105.92
28	Esprit	AC	part	1	30	1	0.0666667	0.553333	NA	NA	92.7
28	Esprit	NR	part	1	30	1.66667	0.0666667	0.426667	NA	NA	77.05
28	Esprit	QI-P	part	2	30	1.03333	0.1	0.633333	5.6	0	78.57
28	Esprit	ET	part	2	30	1	0	1.14	6.4	0	78.44
28	Esprit	RI-P	part	3	11	1	NA	NA	6.6	0	NA
28	Esprit	FC	part	3	16	1.6875	0.0625	2.8125	4.8	0.8
28	Esprit	QI	part	4	30	1	0.1	1.24667	5.6	3.4	68.71
28	Esprit	RI	part	4	17	1.52941	0.0588235	0.870588	2	6.2	67.82
29	Achuk	ET	sub	1	30	1	0.233333	0.433333	0.4	0	NA
29	Achuk	RI	sub	1	30	1.46667	0.633333	0.646667	0	0	NA
29	Achuk	FC	sub	2	30	1.03333	0.566667	0.406667	1	0	NA
29	Achuk	QI	sub	2	30	1	0.0333333	0.14	0	0	NA
29	Achuk	AC	sub	3	30	1	0.166667	0.173333	NA	NA	NA
29	Achuk	NR	sub	3	23	2.26087	0.913043	0.4	NA	NA	NA
29	Achuk	RI-P	sub	4	11	1	1.81818	0.363636	0	0	117.77
29	Achuk	QI-P	sub	4	30	1.03333	0	0.08	0	0	119.51
30	Elrond	ET	part	1	30	1.4	0.133333	0.28	0.4	2.4	NA
30	Elrond	RI-P	part	1	30	1.03333	0.2	0.16	0	16.4	NA
30	Elrond	FC	part	2	30	1.43333	0.3	0.353333	1	8.8	NA
30	Elrond	QI-P	part	2	30	1.16667	0.133333	0.08	0	16.8	NA
30	Elrond	AC	part	3	30	1.03333	0.333333	0.3	NA	NA	NA
30	Elrond	NR	part	3	28	1.57143	0.392857	0.342857	NA	NA	NA
30	Elrond	RI	part	4	10	2.2	1.2	0.88	0	12.8	124.61
30	Elrond	QI	part	4	30	1.26667	0.233333	0.513333	0	14.4	123.82
31	Cookie	AC	sub	2	30	1.06667	0	0.166667	NA	NA	128.23
31	Cookie	NR	sub	2	30	1.03333	0	0.28	NA	NA	134.76
31	Cookie	RI	sub	4	19	3.26316	0.0526316	0.557895	8.2	0.4	108.32
31	Cookie	QI	sub	4	30	1.03333	0	0.233333	8.4	0	103.95
32	Dino	RI-P	part	4	20	2.15	0.2	0.5	7.4	0	90.58
32	Dino	QI-P	part	4	30	1.13333	0.0666667	0.5	7.8	0	87.52
33	Flamme	QI-P	sub	4	30	1	0.0333333	0.573333	0	6.8	113.66
33	Flamme	RI-P	sub	4	30	1	0.0666667	0.0866667	0	7.6	116.46
34	Nessie	AC	part	2	30	1.03333	0.0333333	0.3	NA	NA	129.65
34	Nessie	NR	part	2	30	1.13333	0.166667	0.466667	NA	NA	128.68
34	Nessie	QI	part	4	30	1.06667	0.0333333	0.506667	0	0	114.11
34	Nessie	RI	part	4	30	1.03333	0.0333333	1.65333	0	0	114.43

## Sheet: definitions
	buzzer task	paw task
reward refusal	dog doesn't eat reward within 5 seconds or spits it out again	dog doesn't eat reward within 5 seconds or spits it out again
turn away	turning away from front fence until dog turn back to front fence again	turning away from experimenter while she isn't addressing him/her
avoid buzzer	looking at buzzer FIRST and then turning away from it until dog turns back to front fence again	turning away from experimenter while she is addressing him/her
alternative behaviour	any trained behaviour performed by the dog	any trained behaviour performed by the dog
	(i.e. putting paw somewhere; bite into buzzer, bowls or strips; touching buzzer with nose)	(i.e. putting paw somewhere, sitting "pretty", touching hand with nose)
attempts	lifting paw in front of buzzer hole	lifting paw
staring at buzzer	dog stands,sits, lies in front of buzzer and is looking at it without any movement; end: dogs looks somewhere else/ moves towards buzzer	dog stands,sits, lies in front of experimenter and is looking at it her without any movement; end: dogs looks somewhere else or gives paw/sits
try to reach food	dog presses through hole to reach bowls (start: pushing trough, end: moving back or putting head on the ground)	dog pushes into leash to reach and sniff bowl (start: tighened leash with head orientated to food, end: loosened leash or looking somewhere else)
body contact	dog is close to middle fence with all four paws (less than 10 cm)	dog is close to wooden block with all 4 paws (less than 5 cm)
tolerance
tolerance	HR stops when both dogs have left bowl
end	subjects leaves bowl
approach	max. 40 sec

## Sheet: excluded dogs
dyad	name	test	reason
1	Ziva	buzzer	AC fail
7	Flappi	buzzer	AC faill
9	Gatsby	buzzer	AC faill
13	Pippilotta	buzzer	AC faill
13	Pippilotta	paw	partner fail
13	Poquita	buzzer	partner failed
13	Poquita	paw	partner failed
16	Dino	paw	AC faill
16	Dino	buzzer	AC faill
17	Flamme	paw	AC faill
17	Flamme	buzzer	AC faill
11	Brandy	paw	partner fail (only RI)
11	Bella	paw	partner failed (only RI)
1	Ziva & Emily	buzzer
7	Flappi & Joey	buzzer
9	Chasie & Gatsby	buzzer
13	Pippi & Poquita	paw & buzzer
16	Dino & Cookie	paw & buzzer
17	Flamme & Nessie	paw & buzzer
	BUZZER	PAW	BOTH
	11 dyads	14 dyads	11 dyads (7 paw first, 4 buzzer first)
