# Supplementary material for: Inequity Aversion Negatively Affects Tolerance and Contact-Seeking Behaviours towards Partner and Experimenter
Source: PLoS One. 2016 Apr 15;11(4):e0153799. doi: 10.1371/journal.pone.0153799 (PMC4833338; doi:10.1371/journal.pone.0153799)
Supplement: S2 File — (XLSX) [file pone.0153799.s002.xlsx]

## Sheet: break.txt
ID	name	cond	session	trials	close.exp_per	close.partner_per	lat.exp	lat.partner
1	Ziva	RI	2	12	0	0	300	300
1	Ziva	ET	2	17	NA	NA	NA	NA
1	Ziva	NR	3	17	0	NA	300	NA
2	Emily	ET	2	18	NA	NA	NA	NA
2	Emily	NR	3	30	0	NA	146.4	NA
2	Emily	RI	4	24	0.011	0	184.2	300
3	Aiko	ET	1	30	NA	NA	NA	NA
3	Aiko	NR	2	17	NA	NA	NA	NA
3	Aiko	RI	4	12	0.217	0.124	36.6	36.2
4	Emely	ET	1	30	NA	NA	NA	NA
4	Emely	NR	2	14	NA	NA	NA	NA
4	Emely	RI	3	9	0.747	0.29	0.2	0.2
5	Bessy	RI	1	16	NA	NA	NA	NA
5	Bessy	NR	2	30	NA	NA	NA	NA
5	Bessy	ET	3	24	0.025	0.024	18.2	0.6
6	Eve	NR	2	30	NA	NA	NA	NA
6	Eve	ET	3	25	0.005	0.059	0.6	1.4
6	Eve	RI	4	30	0.385	0.039	67.4	22.8
7	Sokrates	ET	1	7	NA	NA	NA	NA
7	Sokrates	RI	2	13	0.313	0.112	179.2	18.6
7	Sokrates	NR	3	11	0.426	0	1.6	NA
8	Ultimo	ET	1	8	NA	NA	NA	NA
8	Ultimo	NR	3	22	0.024	0	1	NA
8	Ultimo	RI	4	7	0.295	0.178	0.2	0.2
9	Mago	NR	1	30	0.31	NA	1.8	NA
9	Mago	ET	3	18	0	0.151	5.8	9
9	Mago	RI	4	5	0.185	0.04	79	35.8
10	Tika	NR	1	30	0.202	NA	11	NA
10	Tika	RI	2	14	0.107	0.038	59	4.6
10	Tika	ET	3	17	0.482	0.143	14.8	6.6
11	Luke	ET	2	30	0	0.017	300	0.2
11	Luke	NR	3	22	0	NA	8.8	NA
11	Luke	RI	4	18	0.903	0.036	13.6	1
12	Quismo	ET	2	30	0.868	0.015	1.4	0.2
12	Quismo	RI	2	12	NA	NA	NA	NA
12	Quismo	NR	3	9	0.883	NA	28.4	NA
13	Flappi	ET	1	30	0.32	0.189	0.2	0.2
13	Flappi	NR	2	30	NA	NA	NA	NA
13	Flappi	RI	4	30	NA	NA	NA	NA
14	Joey	ET	1	30	0.23	0.178	24	0.2
14	Joey	RI	1	16	NA	NA	NA	NA
14	Joey	NR	2	26	NA	NA	NA	NA
15	Geischa	NR	1	29	0.175	NA	1	NA
15	Geischa	ET	3	30	0.13	0.405	8	0.2
15	Geischa	RI	4	30	0.163	0.428	11.4	0.2
16	Yuuki	NR	1	15	0.58	NA	5.8	NA
16	Yuuki	RI	2	11	0.552	0.211	39.2	3.6
16	Yuuki	ET	3	30	0.696	0.355	0.2	1.8
17	Chasie	NR	1	30	0.123	NA	202.4	NA
17	Chasie	ET	2	30	0.893	0.699	2.4	0.2
17	Chasie	RI	4	29	0.848	0.052	64.95	34
18	Gatsby	NR	1	9	0.46	NA	6	NA
18	Gatsby	ET	2	30	0.635	0.705	54.4	0.2
18	Gatsby	RI	3	23	0.354	0.046	61.2	6.8
19	Baja	ET	1	30	0.308	0.452	62.2	14.6
19	Baja	RI	2	25	0	0.071	4.6	3
19	Baja	NR	3	30	0.203	NA	1.2	NA
20	Daimony	ET	1	30	0	0.414	300	15.2
20	Daimony	NR	3	30	NA	NA	NA	NA
20	Daimony	RI	4	14	0	0.211	160.1	0.2
21	Bella	ET	1	17	0.189	0.241	0.2	0.2
21	Bella	NR	2	30	0.297	NA	11.6	NA
21	Bella	RI	3	7	0.294	0.145	13	0.2
22	Brandy	ET	1	18	0.117	0.154	0.2	0.2
22	Brandy	NR	2	9	0.255	NA	2.4	NA
22	Brandy	RI	4	5	0.149	0.071	3.2	2.4
23	Luna	NR	1	30	0	NA	216.2	NA
23	Luna	ET	2	30	0	0.306	0.2	0.2
23	Luna	RI	3	6	0	0.319	7.8	14.2
24	Talie	NR	1	16	0.215	NA	2	NA
24	Talie	ET	2	30	0	0.333	0.2	0.2
24	Talie	RI	4	10	0.055	0.375	25.4	0.2
25	Pippilotta	RI	1	6	0	0.005	300	13.6
25	Pippilotta	ET	2	30	0	0.4	2	24.2
25	Pippilotta	NR	3	10	0	NA	4.8	NA
26	Poquita	ET	2	30	0.404	0.437	30	23.2
26	Poquita	NR	3	20	0.319	NA	0.2	NA
26	Poquita	RI	4	3	0.331	0.091	4.6	0.2
27	Cole	NR	1	28	0.095	NA	1.6	NA
27	Cole	ET	2	30	0	0.113	0.2	14.2
27	Cole	RI	3	10	0.193	0.167	0.2	33.6
28	Esprit	NR	1	30	0.18	NA	7.2	NA
28	Esprit	ET	2	30	0.663	0.114	73.8	13
28	Esprit	RI	4	17	0	0.07	3.8	7.4
29	Achuk	ET	1	30	0.171	0.257	0.2	1.6
29	Achuk	RI	1	30	0.524	0.34	66.4	5
29	Achuk	NR	3	23	0.549	NA	2.8	NA
30	Elrond	ET	1	30	0.671	0.264	5.6	1.8
30	Elrond	NR	3	28	0	NA	0.6	NA
30	Elrond	RI	4	10	0.089	0.027	0.4	0.4
31	Cookie	NR	2	30	0.056	NA	9.6	NA
31	Cookie	RI	4	19	0.026	0.105	42.2	2.6
34	Nessie	NR	2	30	0.005	NA	1.6	NA
34	Nessie	RI	4	30	0	0.507	37.2	1.6
